# Supplementary material for: Effectiveness of MyKidEye in improving parents’ knowledge, attitude, and practice on children eye health care
Source: PLoS One. 2026 Jul 30;21(7):e0353767. doi: 10.1371/journal.pone.0353767 (PMC13422881; doi:10.1371/journal.pone.0353767)
Supplement: S1 Data — (XLSX) [file pone.0353767.s001.xlsx]

## Sheet: Sheet1
Group	Age	Gender	Race	EducationLevel	HouseholdIncome	Dependents	HistoryEyeProblem	PA1_1	PA1_2	PA1_3	PA1_4	PA1_5	PA1_6	PA1_7	PA1_8	PA1_9	PA1_10	PB1_1	PB1_2	PB1_3	PC1_1	PC1_2	PC1_3	PC1_4	PC1_5	PD1_1	PD1_2	PD1_3	PD1_4	PE1_1	PE1_2	PE1_3	PE1_4	S1_1	S1_2	S1_3	S1_4	S1_5	S1_6	S1_7	S1_8	S1_9	S1_10	S1_11	S1_12	S1_13	S1_14	S1_15	S1_16
1	38	2	4	2	1500	6	2	2	2	2	2	2	2	2	2	2	2	2	2	2	2	2	2	2	2	2	2	2	2	2	2	2	2	4	4	4	4	4	4	3	2	4	4	4	4	3	3	4	4
1	38	1	4	2	2388	4	2	2	1	1	1	1	1	1	1	1	1	1	1	1	2	1	2	2	2	2	2	2	2	2	2	2	2	4	4	4	3	4	3	3	3	3	3	3	3	3	4	4	4
1	51	2	1	2	600	9	1	1	1	1	2	1	1	2	2	2	1	1	1	1	1	1	2	1	2	1	2	1	1	2	2	2	2	4	4	4	4	4	4	3	3	4	4	2	3	3	3	3	4
1	42	1	1	2	4000	3	1	1	2	1	2	2	2	2	2	1	1	2	1	2	2	2	2	2	2	1	2	2	2	2	2	2	2	4	4	3	3	4	4	4	2	4	4	3	2	2	3	3	3
1	36	1	1	2	2500	3	2	1	1	2	1	1	1	2	2	1	1	2	2	2	1	1	1	1	1	2	2	2	2	2	2	2	2	4	3	3	3	4	4	3	2	3	2	2	2	2	3	3	3
1	35	2	1	4	2600	4	2	1	1	1	1	1	1	1	1	1	1	2	2	2	2	2	2	2	2	1	2	2	2	2	2	2	2	4	4	4	4	4	4	4	3	4	4	4	4	4	4	4	4
1	37	1	1	2	3000	4	2	1	1	1	1	1	1	1	1	1	1	1	1	1	1	1	2	1	2	1	1	1	1	2	2	2	2	3	3	3	3	3	3	2	2	3	3	2	3	3	2	2	3
1	56	1	1	2	1500	1	2	1	1	1	2	1	1	2	2	1	1	2	1	1	1	1	2	1	1	1	2	1	1	2	2	2	2	4	4	4	4	4	4	4	4	3	3	2	2	3	3	3	4
1	39	2	1	4	10000	4	1	1	1	1	2	2	2	2	2	1	1	2	2	2	1	1	2	2	2	1	2	2	2	2	2	2	1	4	3	3	2	4	4	4	4	4	4	4	2	2	4	4	4
1	41	2	1	2	2500	1	1	1	1	1	2	2	2	1	2	2	1	2	1	1	1	2	2	1	1	1	2	2	1	2	2	2	2	3	3	3	3	3	3	3	3	3	3	3	3	3	3	3	3
1	35	1	1	4	5700	3	2	2	1	1	1	1	1	1	1	1	1	1	1	1	2	2	1	1	1	2	2	2	2	2	2	2	2	3	3	3	3	3	3	2	2	3	3	3	3	3	3	3	3
1	40	1	1	4	8000	3	1	2	1	2	1	1	2	2	2	1	1	2	1	2	1	1	2	2	2	2	2	1	1	1	2	2	1	4	4	4	3	4	4	4	3	3	3	2	2	3	3	3	4
1	43	2	1	2	3000	4	2	2	1	1	1	1	1	1	2	1	2	1	1	1	1	2	2	1	1	1	1	1	1	2	2	2	2	3	3	3	3	3	3	3	3	2	3	2	3	3	3	3	3
1	47	1	1	2	4897	1	2	2	2	2	2	1	1	2	2	1	1	2	1	1	1	2	2	2	2	1	2	1	1	2	2	2	2	4	4	4	4	4	4	2	2	4	4	4	4	4	4	4	4
1	34	1	1	2	1200	5	1	1	1	1	2	1	1	2	1	2	2	1	2	1	1	1	1	1	1	1	2	1	1	2	2	2	2	4	4	4	4	4	4	4	4	4	4	4	4	4	4	4	4
1	37	2	1	4	6500	3	1	2	2	2	2	2	2	2	2	2	2	2	2	2	2	2	2	2	2	1	2	2	2	2	2	2	2	4	4	4	4	4	4	4	4	4	4	4	4	4	4	4	4
1	44	1	1	2	5000	3	2	1	1	1	1	1	1	2	2	2	2	2	1	2	2	1	2	2	2	2	2	2	2	2	2	2	2	4	3	3	3	3	3	3	3	3	3	3	3	3	3	3	3
1	45	2	1	2	2700	5	1	1	2	1	1	2	1	2	2	1	1	2	2	2	1	1	2	2	2	2	2	2	2	2	2	2	2	4	2	4	3	4	4	4	2	3	3	2	3	2	3	3	3
1	44	1	1	2	1500	3	2	2	2	2	2	2	2	2	2	2	2	2	1	2	1	1	2	2	2	2	2	2	2	2	2	2	1	4	4	4	4	4	4	1	2	3	4	3	3	3	3	3	3
1	44	1	1	2	2200	3	1	1	1	1	1	1	1	1	1	1	1	1	1	1	1	1	1	1	1	2	2	2	2	2	2	2	2	3	3	3	3	4	4	3	3	3	3	3	3	3	3	3	3
1	42	1	1	2	1300	8	2	1	1	1	1	1	1	1	1	1	1	1	1	1	1	1	1	1	1	1	1	1	1	2	2	2	2	4	4	4	4	4	4	3	3	3	3	3	3	3	3	3	3
1	38	2	1	4	3500	4	1	2	2	2	2	2	2	2	2	2	2	2	2	2	2	2	2	2	2	2	2	2	2	2	2	2	2	4	4	4	4	4	4	4	3	3	3	3	3	3	3	3	3
1	38	2	1	2	1950	5	1	1	2	2	2	2	2	2	2	1	1	2	2	2	2	1	2	2	2	1	2	2	2	2	2	2	2	4	3	4	3	4	4	4	3	3	3	3	3	3	3	4	4
1	40	1	1	2	1950	5	1	1	2	2	2	2	2	2	2	1	1	2	2	2	2	1	2	2	2	2	2	2	2	2	2	2	2	4	3	4	3	4	4	4	3	3	3	3	3	3	3	4	4
1	36	2	1	2	3000	2	1	2	2	2	2	2	2	2	2	1	2	2	2	1	2	1	2	2	2	2	2	2	2	2	2	2	2	4	4	4	4	4	4	4	3	3	3	2	2	3	3	3	3
1	40	1	1	4	1800	2	1	2	2	2	1	2	1	2	2	1	1	2	1	2	1	1	2	2	1	2	2	1	1	2	2	2	1	4	4	3	3	4	4	1	2	3	4	3	3	3	4	4	4
1	39	1	1	2	1700	3	1	1	1	1	1	1	1	1	1	1	1	2	2	1	2	1	2	2	2	2	2	2	2	2	2	2	2	3	2	3	2	3	3	3	2	3	3	3	3	3	3	3	3
1	40	1	1	2	6000	4	1	2	2	2	2	2	2	2	2	2	2	2	2	2	2	2	2	2	2	2	2	2	2	2	2	2	2	4	4	4	4	4	4	3	3	3	4	3	3	3	3	3	3
1	45	2	1	4	6000	4	1	1	1	2	1	1	1	2	2	1	1	1	1	1	1	1	2	1	2	1	2	2	1	1	2	2	1	4	4	4	4	4	4	4	4	4	4	4	4	4	4	4	4
1	43	1	3	4	13000	2	1	2	1	1	1	1	1	1	1	1	1	1	1	1	2	2	2	2	2	1	2	2	2	2	2	2	2	4	4	4	4	4	4	3	3	3	3	3	3	3	4	4	4
1	39	2	1	4	5340	1	2	1	1	1	2	1	1	1	1	1	2	2	1	2	1	2	2	2	2	1	2	1	1	2	2	2	1	4	3	3	3	3	3	2	2	3	3	2	3	3	3	3	4
1	43	2	1	2	2200	3	2	1	1	1	2	1	1	1	1	1	1	1	1	1	1	1	1	1	1	1	1	1	1	1	2	2	2	3	2	3	3	3	3	2	1	3	3	3	3	2	3	3	3
1	43	2	1	3	4004.13	3	1	1	2	2	1	1	1	2	2	1	2	2	1	1	1	1	2	1	1	1	2	1	1	2	1	1	1	4	3	3	3	4	3	3	3	3	3	3	3	3	3	3	3
1	51	1	1	4	6000	4	1	1	2	1	2	2	1	2	1	1	1	2	1	1	1	1	2	2	2	1	2	2	2	2	2	2	1	3	3	3	3	3	3	3	3	2	3	3	2	2	2	2	2
1	37	2	1	4	7814.07	4	1	2	2	2	2	2	2	2	2	2	1	2	1	2	2	1	2	2	2	1	2	2	2	2	2	2	1	4	3	4	4	4	4	4	3	3	3	3	3	3	3	3	4
1	43	1	1	2	4200	4	2	1	1	1	1	1	1	1	1	1	1	1	1	1	1	1	1	1	1	1	1	1	1	1	1	1	1	3	3	3	2	3	3	2	2	3	3	3	3	3	3	3	3
1	44	2	1	2	2500	4	1	1	1	1	2	1	1	1	1	2	1	1	1	1	1	1	2	1	1	1	1	1	1	2	2	2	1	4	3	3	2	3	3	2	2	3	3	3	3	2	3	3	3
1	39	2	1	4	3600	3	1	1	1	1	1	1	1	1	1	1	1	2	1	1	1	1	1	1	1	1	1	1	1	2	2	2	2	3	3	3	3	3	3	3	3	3	3	3	3	3	3	3	3
1	38	1	1	2	6301.94	4	2	2	2	2	2	2	2	2	2	2	2	2	2	2	2	1	2	2	2	1	2	2	2	2	2	2	1	3	3	3	3	3	3	3	3	3	3	3	3	3	3	3	3
1	44	1	4	2	6000	2	2	1	1	1	1	1	1	2	2	1	1	2	2	2	2	1	2	2	2	2	2	2	2	2	2	2	1	4	4	4	4	4	4	4	4	4	4	4	4	4	4	4	4
1	47	1	1	2	1900	3	1	1	1	1	1	1	1	2	1	1	1	1	1	1	1	1	1	1	1	1	1	1	1	2	2	2	2	4	4	4	4	4	4	4	3	3	3	3	3	3	3	3	4
1	43	1	1	2	3000	5	1	1	1	2	1	2	1	2	1	1	1	1	1	1	1	1	1	1	1	1	1	1	1	2	2	2	1	3	3	3	3	3	3	3	2	3	3	2	3	2	2	3	3
1	38	1	1	2	6600	2	1	2	2	2	2	2	2	2	2	1	1	2	1	2	2	1	2	2	2	2	2	2	2	2	2	2	2	4	4	4	4	4	4	4	1	3	3	3	3	3	3	3	3
1	41	2	1	4	11000	3	2	1	1	1	1	1	1	1	1	1	1	2	2	2	2	2	2	2	2	2	2	2	2	2	2	2	2	4	4	4	4	3	4	4	3	4	3	4	3	4	4	3	3
1	33	2	1	1	2000	1	2	1	1	1	1	1	1	1	1	1	1	1	1	1	1	1	2	2	2	2	2	1	2	2	2	2	2	4	3	3	3	3	3	3	3	3	3	3	3	3	3	3	3
1	40	1	1	2	1950	5	1	1	2	2	2	2	2	2	2	1	1	2	2	2	2	1	2	2	2	2	2	2	2	2	2	2	2	4	3	4	3	4	4	4	3	3	3	3	3	3	3	4	4
1	43	1	1	2	2455.02	3	1	1	1	1	1	1	1	1	1	1	1	1	1	1	1	1	1	1	1	1	2	1	1	2	2	2	2	4	4	4	4	4	4	4	4	4	4	4	4	4	4	4	4
1	37	1	1	2	500	3	1	1	2	1	2	2	2	2	2	1	2	2	1	2	1	1	2	1	2	2	2	2	2	2	2	2	1	4	4	4	4	4	4	4	4	4	3	2	3	2	4	4	4
1	40	1	1	4	10000	4	2	1	1	1	1	1	1	1	1	1	1	1	1	1	1	1	1	1	1	1	1	1	1	2	2	2	1	3	3	3	3	3	3	3	3	3	3	3	2	2	3	3	3
1	48	2	1	2	3000	3	2	1	1	1	1	1	1	1	1	1	1	2	1	2	1	1	1	1	1	1	1	1	1	1	2	2	1	3	3	3	3	3	3	2	1	3	3	2	2	1	3	3	2
1	36	1	1	2	2566	3	1	1	1	1	1	1	1	1	1	1	1	2	1	1	1	1	2	1	1	2	2	2	2	2	2	2	2	4	4	4	4	4	4	3	3	3	4	3	3	3	3	3	3
1	48	1	1	2	2500	2	1	1	1	1	2	1	1	2	2	2	2	2	1	2	2	1	2	1	2	2	2	1	1	2	2	2	1	4	4	4	4	4	4	3	2	3	4	3	3	3	4	3	4
1	41	2	1	2	750	4	2	1	1	1	1	1	1	1	1	1	1	1	1	1	1	1	1	1	1	1	1	1	1	2	2	2	2	3	3	3	3	3	3	3	3	3	3	3	3	3	3	3	3
1	35	2	1	4	2311.31	3	2	1	1	1	1	1	1	1	1	1	1	2	1	2	2	2	2	2	2	2	2	2	2	2	2	2	2	3	3	3	3	3	3	3	3	3	3	3	3	3	3	3	3
1	39	2	1	2	2800	2	2	1	1	1	1	1	1	1	1	1	1	1	1	1	1	1	1	1	1	1	1	1	1	1	1	1	1	3	3	3	3	3	3	3	3	3	3	3	3	3	3	3	3
1	37	2	1	2	4000	4	2	1	1	1	1	1	1	1	1	1	1	2	1	2	2	2	2	2	2	2	1	1	1	2	2	2	2	3	3	3	3	3	3	3	3	3	3	3	3	3	3	1	3
1	37	1	1	2	2800	4	2	1	1	1	1	1	1	1	1	2	1	2	1	1	2	2	2	2	2	2	2	2	2	2	2	2	2	4	3	3	4	4	3	3	2	4	3	3	3	3	3	3	3
1	37	1	1	2	4000	3	2	1	1	1	1	1	1	1	1	1	1	1	1	1	1	1	1	1	1	1	1	1	1	2	2	2	2	4	1	4	4	4	3	2	2	3	3	3	3	3	4	3	3
1	35	2	1	2	4500	4	1	2	2	2	2	2	2	2	2	2	2	2	2	2	2	2	2	2	2	2	2	2	2	2	2	2	2	4	4	4	4	4	4	4	4	4	4	4	4	4	4	4	4
1	44	2	1	2	3291	4	1	1	2	2	1	2	1	2	2	1	1	2	2	2	1	2	2	1	2	1	2	2	2	2	2	2	1	3	4	4	3	2	4	4	3	3	3	2	4	2	4	4	4
1	34	1	1	2	1200	5	2	1	1	1	1	1	1	1	1	2	1	2	1	1	1	2	2	1	1	1	1	2	1	2	2	2	2	4	4	4	4	4	4	4	4	4	4	4	4	4	4	4	4
1	37	1	1	2	4200	3	2	2	2	2	2	2	2	2	2	1	1	2	1	2	2	1	2	2	2	1	2	1	2	2	2	2	1	3	3	4	3	4	3	3	2	3	3	3	2	2	3	3	3
1	50	1	1	2	2500	2	1	1	1	1	2	1	1	2	2	2	2	2	1	2	2	1	2	1	2	2	2	1	1	2	2	2	1	4	4	4	4	4	4	3	2	3	4	3	3	3	4	3	4
1	44	1	1	2	6000	7	1	1	1	1	1	1	1	1	1	1	1	1	1	1	1	1	1	1	1	1	1	1	1	2	2	2	2	4	4	4	4	4	4	4	3	3	3	3	4	3	3	3	4
1	39	1	1	2	4500	2	1	1	1	1	2	2	2	2	1	1	2	1	1	1	1	2	2	2	2	1	2	2	2	2	2	2	2	4	4	4	4	4	4	2	3	4	4	3	4	4	3	3	3
1	45	2	1	2	3000	6	3	1	1	1	1	1	1	1	1	1	1	1	1	1	1	1	2	1	1	2	2	2	2	2	2	2	2	4	4	4	4	4	4	4	3	4	4	4	3	3	4	4	4
1	29	1	1	2	1300	3	2	2	2	2	2	2	2	2	2	2	2	2	2	2	2	2	2	2	2	2	2	2	2	2	2	2	2	4	4	4	4	4	4	4	4	4	4	4	4	4	4	4	4
1	35	2	1	4	2600	4	2	1	1	1	1	1	1	1	1	1	1	2	2	2	2	2	2	2	2	1	2	2	2	2	2	2	2	4	4	4	4	4	4	4	3	4	4	4	4	4	4	4	4
1	35	2	1	2	1800	6	3	1	1	1	2	1	1	1	1	1	1	2	1	1	1	1	2	1	1	1	2	1	1	1	2	1	1	3	3	3	3	3	3	3	2	3	3	2	3	3	3	3	3
1	53	1	1	2	4000	6	2	1	1	1	1	1	1	1	1	1	1	2	2	2	2	2	2	2	2	2	2	2	2	2	2	2	2	4	4	4	4	4	4	3	4	4	4	4	4	4	4	4	4
1	37	2	1	3	4000	4	1	2	2	2	2	2	1	2	2	2	2	2	2	2	2	2	2	2	2	2	2	2	2	2	2	2	2	3	3	3	3	3	3	3	3	3	3	4	4	4	3	3	3
1	33	2	1	2	1500	3	2	1	1	1	1	1	1	1	1	1	1	2	2	2	2	2	2	2	2	2	2	2	2	2	2	2	2	4	3	1	4	4	4	4	3	3	3	3	3	2	4	3	4
1	48	2	1	2	6000	4	1	1	1	1	2	1	1	2	2	1	1	2	1	1	1	1	2	1	1	1	2	2	1	2	2	2	2	4	3	3	3	3	3	3	2	2	2	2	3	3	3	3	3
1	30	2	1	4	5000	1	2	1	2	2	2	2	1	2	2	1	2	2	1	2	2	1	2	1	2	2	2	2	2	2	2	2	2	3	3	3	3	3	3	2	2	3	3	3	3	3	3	3	3
1	41	1	1	2	3000	2	1	2	2	2	2	2	2	2	2	1	1	2	1	2	1	1	2	1	2	1	2	2	2	1	2	2	1	4	3	3	3	3	3	3	3	3	3	3	3	3	3	3	3
1	37	1	1	3	3000	4	2	1	1	1	1	1	1	1	1	1	1	2	1	1	1	1	2	2	2	2	2	2	2	2	1	2	1	4	3	4	3	3	3	3	2	3	3	3	3	3	3	3	3
1	41	2	1	1	3000	4	1	1	1	1	1	1	1	2	2	1	1	1	1	1	1	1	2	1	1	1	2	1	1	2	2	2	2	3	3	3	3	3	3	3	3	3	3	3	3	3	3	3	3
1	43	2	1	2	2430	2	1	1	1	1	1	1	1	1	1	1	2	1	1	1	1	1	1	1	1	1	1	1	1	1	1	2	1	3	3	3	3	3	3	3	2	3	3	3	3	3	3	3	3
1	49	2	1	4	3000	5	1	1	1	1	1	1	2	2	2	1	1	2	2	2	2	2	2	2	2	2	2	2	2	2	2	2	2	4	4	4	4	4	4	4	4	4	4	4	4	4	4	4	4
1	42	1	1	2	1300	8	2	1	1	1	1	1	1	1	1	1	1	1	1	1	1	1	1	1	1	1	1	1	1	2	2	2	2	4	4	4	4	4	3	3	3	3	3	3	3	3	3	3	3
1	55	1	1	2	1432.19	5	1	1	1	1	1	2	2	2	2	1	1	2	1	1	2	1	2	1	2	2	2	2	2	2	2	2	2	3	3	3	3	3	3	3	2	2	3	2	3	3	3	3	3
1	44	2	1	4	5000	5	1	1	2	1	1	2	1	2	2	1	1	2	2	2	2	1	2	2	2	2	2	2	2	2	2	2	1	4	3	4	3	3	4	1	1	3	4	3	3	3	3	3	3
1	36	2	1	2	1800	4	1	1	1	1	1	1	1	2	1	1	1	1	1	1	1	1	1	1	1	1	1	1	1	1	2	2	2	3	3	2	2	3	3	3	3	3	2	2	3	2	3	3	3
1	37	2	1	2	500	6	1	1	1	1	1	1	1	1	2	2	1	2	1	1	1	1	2	2	1	2	2	1	2	1	2	2	2	3	3	3	3	3	4	3	2	2	2	2	2	2	2	2	2
1	41	1	1	1	3000	6	2	1	1	1	1	1	1	1	1	1	1	1	1	1	1	1	1	1	1	1	1	1	1	2	2	1	1	4	3	3	3	4	3	3	3	3	3	3	3	3	3	3	3
1	38	2	1	2	3500	2	2	1	1	1	1	1	1	1	1	1	1	1	1	1	1	1	1	1	1	1	1	1	1	2	1	1	1	3	3	3	3	3	3	3	3	3	3	3	3	3	3	3	3
1	41	2	3	2	1700	2	2	1	1	1	1	1	1	1	1	1	1	1	1	1	1	1	1	1	1	1	1	1	1	1	1	1	1	2	3	2	3	3	2	2	2	2	2	2	2	2	2	2	2
1	39	2	1	4	10000	4	1	1	1	1	2	2	2	2	2	1	1	2	2	2	1	1	2	2	2	1	2	2	2	2	2	2	1	4	3	4	2	4	4	4	4	4	4	4	2	2	4	4	4
1	33	1	1	2	4000	4	2	1	1	1	1	1	1	1	1	1	1	1	1	1	1	2	2	1	1	1	1	1	1	2	2	2	2	4	3	4	3	4	4	3	2	3	3	2	3	2	3	3	3
2	36	2	1	3	1700	1	2	2	1	1	1	1	1	1	1	1	1	1	1	1	1	1	2	2	1	1	1	1	1	2	2	2	2	4	3	3	3	4	3	3	3	3	3	2	3	3	3	3	4
2	37	2	4	4	5500	2	1	2	1	1	2	2	1	1	1	2	1	2	2	1	1	1	2	2	2	2	2	1	2	2	2	2	2	4	4	4	4	4	4	4	4	4	3	3	2	3	3	3	3
2	34	2	1	4	9000	3	1	2	2	2	2	2	2	2	2	2	2	2	2	2	2	2	2	2	2	2	2	2	2	2	2	2	1	4	4	4	4	4	4	4	4	4	4	4	4	4	4	4	4
2	42	2	1	4	15000	6	2	1	1	2	2	2	1	2	2	2	1	2	2	2	2	2	2	2	2	1	2	2	2	2	2	2	2	4	4	4	4	4	4	4	4	4	4	4	4	4	4	4	4
2	45	2	1	4	2000	5	1	1	2	2	2	2	1	2	2	2	2	2	2	2	2	2	2	2	2	2	2	2	2	2	2	2	2	3	3	3	3	3	3	1	3	3	3	2	3	2	4	4	4
2	34	2	1	2	13000	5	1	2	2	2	2	2	2	2	2	2	2	2	2	2	2	2	2	2	2	1	2	2	2	2	2	2	1	4	3	3	2	3	3	2	3	3	3	2	3	3	3	3	4
2	47	1	1	4	8000	4	1	1	2	1	2	1	1	2	2	1	1	2	1	2	1	1	1	2	2	2	2	1	2	2	2	2	1	3	3	3	3	3	3	3	3	2	3	3	2	3	4	4	3
2	44	1	1	4	2500	3	1	1	1	1	2	2	1	2	2	1	1	2	1	1	1	2	2	1	1	1	2	1	1	2	2	2	1	4	3	4	4	4	4	4	2	4	3	3	2	3	3	3	3
2	44	2	1	4	5000	3	1	1	1	1	1	1	1	2	1	2	1	2	2	2	2	1	2	2	1	2	2	1	2	2	2	2	2	3	3	4	4	3	3	3	1	3	3	3	2	3	4	4	3
2	37	2	1	4	8000	1	1	2	2	2	2	2	1	2	2	1	1	2	2	2	2	2	2	2	2	1	2	2	2	2	2	2	2	4	4	4	4	4	4	4	4	4	4	4	4	4	4	4	4
2	55	1	1	4	11340	7	1	1	1	1	1	1	1	1	1	1	1	1	1	1	1	1	2	1	1	1	1	1	1	1	1	1	1	4	4	4	4	4	4	4	3	4	4	4	2	3	4	4	4
2	51	2	1	4	10000	6	1	2	2	2	2	2	2	2	2	2	2	2	2	2	2	2	2	2	2	2	2	2	2	2	2	2	2	4	3	3	3	3	4	4	4	3	3	3	2	3	3	3	3
2	51	1	1	4	2700	4	2	2	1	2	2	1	2	2	2	1	1	2	1	2	1	1	2	2	2	2	2	2	2	2	2	2	2	3	3	3	3	4	3	3	3	3	3	3	2	3	3	3	2
2	52	1	1	2	6000	3	1	1	1	1	1	1	1	1	1	1	1	2	1	1	2	2	2	2	2	2	2	2	2	2	2	2	2	3	3	3	3	3	3	3	3	3	3	3	2	3	3	3	3
2	42	1	1	4	6000	4	2	1	1	1	1	1	1	1	1	1	1	2	2	2	1	2	2	2	2	1	2	2	2	2	2	2	2	3	3	3	3	3	4	4	2	3	3	3	3	3	3	3	3
2	32	2	1	2	4000	3	1	1	1	1	1	1	1	2	1	1	1	1	1	1	1	1	2	2	2	1	2	1	1	2	2	2	2	4	4	4	3	4	4	3	3	3	4	2	1	3	3	3	3
2	44	2	1	2	1500	2	1	1	1	1	1	1	1	1	1	1	1	1	1	1	1	1	1	1	1	1	1	1	1	2	2	2	2	4	3	3	3	4	3	2	1	3	3	3	2	3	3	3	3
2	39	1	1	4	10000	3	1	1	1	1	1	2	2	1	1	1	1	2	1	2	2	2	2	2	2	2	2	2	2	2	2	2	2	4	4	4	4	4	4	4	4	3	3	3	3	3	3	4	4
2	47	2	1	4	18000	3	1	2	2	2	2	2	2	2	2	1	1	2	1	2	2	1	2	2	2	2	2	2	2	2	2	2	1	4	4	4	4	4	4	4	4	4	4	4	4	3	4	4	4
2	38	2	1	4	13000	2	1	1	1	1	1	1	1	1	1	1	1	1	1	1	1	1	2	2	1	1	1	2	1	2	2	2	2	4	4	4	4	3	4	3	4	3	4	3	4	3	4	4	4
2	43	1	1	4	8000	3	2	2	2	2	2	2	2	2	2	2	2	2	2	2	2	2	2	2	2	2	2	2	2	2	2	2	2	4	4	4	4	4	4	4	4	4	4	4	4	4	4	4	4
2	57	1	1	4	10000	9	1	1	2	2	1	2	1	2	1	1	2	2	2	1	2	1	2	2	2	1	2	2	2	2	2	2	1	3	3	3	3	3	4	4	4	3	3	3	3	2	2	3	3
2	38	2	1	4	2000	3	1	1	2	1	2	1	1	1	1	1	1	2	1	1	2	1	2	2	2	2	2	2	2	2	2	2	2	4	4	4	4	4	4	3	3	4	4	4	4	4	4	4	4
2	52	1	1	4	8000	7	1	1	1	1	1	1	1	1	1	1	1	2	1	2	2	2	2	2	2	1	2	2	2	2	2	2	2	3	3	3	3	3	3	3	3	3	3	3	2	3	3	3	3
2	38	2	1	4	8000	3	1	2	2	2	2	2	2	2	2	2	2	2	2	2	2	2	2	2	2	2	2	2	2	2	2	2	2	4	4	4	4	4	4	4	4	4	4	4	4	4	4	4	4
2	49	1	1	2	1000	2	2	1	1	1	1	1	1	1	1	1	1	2	1	1	1	1	2	2	2	2	2	2	2	2	2	2	2	4	3	3	3	4	3	3	3	3	3	3	2	3	3	3	3
2	38	2	1	2	3450	4	1	1	2	2	2	2	2	2	2	1	1	2	2	2	1	2	2	2	1	2	2	2	2	2	2	2	2	4	3	3	3	4	4	3	1	3	3	3	2	3	3	3	3
2	49	2	1	4	5000	5	1	1	1	1	1	2	2	2	2	1	1	2	1	2	1	1	2	2	2	2	2	2	1	2	2	2	2	4	4	4	3	4	3	3	2	4	4	4	4	4	4	4	4
2	47	1	1	4	10000	5	1	2	2	2	2	2	2	2	2	2	2	2	1	2	1	1	2	2	2	2	2	2	2	2	2	2	2	4	4	4	4	4	4	3	4	4	4	3	3	2	4	4	4
2	46	1	1	2	4300	2	1	1	1	1	1	1	2	1	1	1	1	1	1	1	1	1	1	1	1	1	1	1	1	2	2	2	2	4	4	4	4	4	4	2	2	3	3	3	2	3	3	3	3
2	35	1	1	2	3000	3	1	2	1	2	1	2	1	2	2	1	2	2	2	2	2	1	2	2	2	2	2	2	2	2	2	2	2	4	3	4	4	4	4	3	3	3	3	3	2	3	3	3	3
2	43	1	1	4	5900	2	1	1	1	1	1	1	1	1	1	1	1	2	1	1	1	1	2	1	2	2	2	2	2	2	2	2	2	4	4	4	4	4	4	3	3	4	3	3	2	3	3	3	3
2	40	1	1	4	3050	2	1	1	1	1	1	1	1	1	1	1	1	1	1	1	1	1	1	1	1	1	1	1	1	2	2	2	2	4	3	4	3	3	3	3	3	3	3	3	2	3	3	3	3
2	38	2	1	4	13500	2	2	2	2	2	2	2	2	2	2	2	2	2	2	2	1	1	2	2	2	1	2	2	2	2	2	2	1	4	4	4	4	4	4	4	4	4	4	4	4	3	4	4	4
2	41	2	1	4	13300	2	1	2	2	2	2	2	2	2	2	1	2	2	2	1	1	2	2	1	2	1	2	2	2	2	2	2	1	4	4	4	4	4	4	4	4	4	4	4	4	2	4	4	4
2	47	1	1	1	1200	4	1	1	1	1	1	1	1	2	1	1	1	1	1	1	1	2	2	1	1	1	2	1	1	1	1	1	1	4	4	4	4	4	4	4	4	4	4	4	4	4	4	4	4
2	47	2	1	2	2900	3	1	1	1	1	2	2	2	2	2	2	1	2	1	2	1	1	2	1	2	2	2	1	1	1	2	2	1	4	4	1	4	4	4	3	4	3	3	3	2	1	1	1	1
2	44	2	1	4	6000	5	1	1	1	2	2	2	2	2	2	2	2	2	2	1	2	2	2	2	2	1	2	2	2	2	2	2	1	4	4	4	4	4	4	4	3	4	4	4	2	4	3	3	3
2	38	2	1	1	3000	3	1	1	1	1	2	1	1	2	2	1	1	1	1	1	1	1	2	1	1	1	2	1	1	2	2	2	2	4	3	1	4	4	3	3	3	3	2	2	3	3	3	3	2
2	36	2	1	4	8000	2	1	1	2	2	2	2	2	2	2	2	2	2	1	2	1	1	2	2	2	2	2	2	2	2	2	2	2	4	4	4	4	4	4	4	1	4	3	3	2	3	4	4	4
2	43	2	1	2	4910	3	1	1	1	1	1	1	1	1	1	1	1	1	1	1	1	1	1	1	1	1	1	1	1	2	2	2	2	4	3	3	3	3	4	3	3	3	3	3	2	3	3	3	3
2	37	2	1	4	6900	3	1	1	1	1	1	1	1	2	2	1	2	2	1	1	1	1	2	1	1	1	2	1	1	2	2	2	1	4	4	4	4	4	4	4	2	4	4	4	4	4	4	4	4
2	45	2	1	2	7000	3	1	1	2	2	2	2	2	2	2	1	2	2	2	1	2	2	2	2	2	1	2	2	2	2	2	2	2	3	3	2	3	3	3	4	3	3	4	3	2	3	3	3	3
2	37	2	1	4	3000	3	1	1	1	1	1	1	1	2	2	2	2	1	1	1	1	1	1	1	1	2	2	2	2	2	2	2	2	3	3	4	4	3	3	3	3	3	3	3	2	3	4	4	4
2	45	2	1	4	2000	5	1	1	2	2	2	2	1	2	2	2	2	2	2	2	2	2	2	2	2	2	2	2	2	2	2	2	2	3	3	3	3	3	3	1	3	3	3	2	3	2	4	4	4
2	36	2	1	2	3000	5	3	1	1	1	1	1	1	2	1	1	2	1	1	1	1	1	1	1	1	1	1	1	1	2	2	2	2	3	3	3	3	3	3	3	3	3	2	2	2	3	3	3	3
2	40	1	1	4	8500	2	2	2	2	2	2	2	2	2	2	2	2	2	2	2	2	2	2	2	2	1	2	2	2	2	2	2	2	4	4	4	4	4	4	4	4	4	4	4	4	4	4	4	4
2	39	1	1	4	10000	1	2	1	1	1	1	1	1	1	1	1	1	1	1	1	1	1	1	1	1	1	1	1	1	1	1	1	1	4	3	4	4	4	4	3	3	4	3	4	2	3	4	4	3
2	46	2	1	4	20000	3	2	1	1	1	1	1	1	1	1	1	1	2	2	2	2	1	2	2	2	1	2	2	2	2	2	1	1	3	3	3	2	4	4	3	3	1	4	3	2	2	4	4	4
2	42	2	1	4	5000	4	2	1	1	1	1	1	1	1	1	1	1	1	1	1	1	1	1	1	1	1	1	1	1	1	1	1	1	4	4	3	4	4	4	2	2	1	3	3	2	3	3	3	4
2	56	2	1	4	19000	6	1	1	1	1	2	2	2	2	2	2	1	2	1	2	1	1	2	2	2	1	2	2	2	2	2	2	2	3	3	4	3	3	4	4	4	3	3	3	2	3	2	3	2
2	42	1	1	4	3000	2	1	2	2	2	2	1	2	2	2	1	1	2	1	2	2	1	2	2	2	1	2	2	2	2	2	2	1	4	4	4	4	4	4	1	3	4	3	3	2	2	3	3	4
2	54	1	1	4	3500	2	1	1	2	2	2	2	2	2	2	2	1	2	2	2	2	2	2	2	2	1	2	2	2	2	2	2	2	4	4	4	4	4	4	4	4	4	4	4	4	4	4	4	4
2	43	1	1	4	5000	3	3	1	1	1	1	1	1	1	1	1	1	2	2	2	2	2	2	2	2	1	2	2	2	2	2	2	2	3	3	3	3	3	3	3	3	3	3	3	2	3	3	3	3
2	45	1	1	4	8000	5	2	2	2	2	2	1	1	2	2	1	1	2	2	2	2	1	2	2	2	2	2	2	2	2	2	2	1	4	4	4	4	4	4	4	4	3	3	3	4	3	4	4	4
2	35	2	1	4	5000	3	1	1	2	1	1	2	2	2	2	1	2	2	1	1	2	1	2	2	2	2	2	1	2	2	2	2	1	4	4	4	4	3	4	4	3	2	4	3	2	3	3	3	2
2	45	2	1	4	8000	3	1	1	1	1	2	1	1	2	1	1	1	1	1	1	1	2	2	1	1	1	2	1	1	2	2	2	1	3	3	3	3	3	3	3	3	3	3	2	3	2	3	3	3
2	39	2	1	4	12000	3	1	2	2	2	2	2	2	2	2	1	2	2	2	2	1	2	2	2	2	1	2	2	2	2	2	2	2	4	4	4	4	4	4	3	3	4	4	3	2	4	4	4	4
2	37	2	3	3	3000	2	1	1	1	1	2	1	1	2	2	1	1	1	1	1	1	1	1	2	1	1	2	1	1	2	2	2	2	4	4	4	4	4	4	4	2	3	3	2	3	2	2	3	2
2	43	1	1	4	5000	3	2	1	1	1	1	1	1	1	1	1	1	1	1	1	1	1	1	1	1	1	1	1	1	2	2	2	1	4	4	4	4	3	4	4	2	2	3	3	2	3	3	3	3
2	40	2	1	4	35000	2	1	2	2	2	2	2	2	2	2	1	1	2	2	2	2	2	2	2	2	2	2	1	2	2	2	2	1	4	3	4	4	4	4	4	3	3	3	3	3	3	3	3	3
2	43	2	1	4	12000	2	1	2	2	2	2	2	2	2	2	2	2	2	2	2	2	2	2	2	2	1	2	2	2	2	2	2	2	4	4	4	4	4	4	4	4	4	4	4	4	4	4	4	4
2	36	2	1	2	1800	3	1	1	1	1	2	2	2	2	2	1	1	2	1	1	1	2	2	2	1	2	2	1	1	2	2	2	1	4	4	4	4	4	4	4	4	4	3	3	2	3	4	4	3
2	37	2	1	4	6000	3	2	2	2	2	2	2	2	2	2	1	1	2	1	1	1	1	2	1	2	2	2	1	2	2	2	2	2	3	3	3	3	3	3	2	3	3	3	3	2	3	3	3	3
2	45	2	1	4	8000	4	1	1	1	2	2	2	2	2	2	1	1	2	2	2	2	2	2	2	2	2	2	2	2	2	2	2	2	4	4	4	4	4	4	4	4	3	3	3	2	3	3	3	3
2	46	1	1	4	6000	4	1	1	1	1	2	1	1	1	1	1	1	1	1	1	1	1	1	1	1	1	2	2	2	2	2	2	2	3	3	3	3	4	3	3	3	3	3	3	2	3	3	3	3
2	47	1	1	4	8000	3	1	1	1	1	1	1	1	1	1	1	1	1	1	1	1	1	1	1	1	1	1	1	1	1	1	1	1	4	4	4	4	4	4	4	3	3	3	3	2	3	3	3	4
2	49	1	1	2	3300	2	1	1	1	1	1	1	1	2	2	1	1	1	1	1	1	1	2	1	1	1	1	1	1	1	1	1	1	3	3	3	3	3	2	3	2	3	3	3	2	2	2	3	3
2	38	2	1	4	5000	3	2	1	1	1	1	1	1	1	1	1	1	1	1	1	1	1	1	1	1	1	1	1	1	2	2	2	1	4	4	4	4	4	4	4	4	4	3	3	4	3	4	4	4
2	54	1	4	1	1800	3	1	1	1	1	2	2	2	2	2	1	1	1	1	2	2	2	2	2	2	2	2	2	2	1	2	2	2	4	4	4	4	3	4	4	4	3	3	4	4	4	4	4	4
2	37	2	1	4	5000	2	1	2	2	2	2	2	2	2	2	2	2	2	2	2	2	2	2	2	2	2	2	2	2	2	2	2	2	4	4	4	4	4	4	4	4	4	4	4	4	4	4	4	4
2	44	2	1	4	6000	3	1	2	1	2	1	1	1	1	2	2	1	2	2	1	1	1	2	2	2	1	2	2	1	2	2	2	2	3	3	2	3	3	3	3	3	3	3	3	2	3	3	3	3
2	44	1	1	2	2500	6	3	2	2	2	2	2	2	2	2	2	2	2	2	2	2	2	2	2	2	2	2	2	2	2	2	2	2	3	3	3	3	4	4	3	2	2	2	2	3	2	2	3	3
2	48	2	1	3	10400	3	1	2	2	2	2	2	2	2	2	2	2	2	1	2	2	2	2	2	2	2	2	2	2	2	2	2	2	3	3	3	3	3	3	3	3	3	3	3	2	3	3	3	3
2	47	1	1	2	2000	3	3	1	1	1	1	1	1	1	1	1	1	1	1	1	1	1	1	1	1	1	1	1	1	1	1	1	1	3	3	3	3	4	3	2	2	3	3	3	2	3	3	3	3
2	45	1	1	2	4000	2	2	1	1	1	1	1	2	1	1	1	1	2	2	2	2	1	2	2	2	1	1	1	1	2	2	2	1	4	4	4	3	4	4	3	3	3	3	2	2	3	3	3	3
2	41	1	1	4	9000	2	1	2	1	2	1	1	2	2	2	1	1	2	1	2	1	1	2	2	2	1	2	2	2	2	2	2	1	4	3	4	3	4	3	3	2	4	3	3	2	3	3	3	3
2	44	1	1	2	7000	2	2	2	2	2	2	2	2	2	2	2	2	2	2	2	2	1	2	1	2	2	2	1	2	2	2	1	1	4	3	3	3	3	4	3	3	3	3	3	2	3	3	3	3
2	41	2	1	2	3000	4	2	1	1	1	1	1	1	1	1	1	1	2	2	2	1	1	2	2	2	2	2	2	2	2	2	2	2	3	4	4	4	4	4	2	3	4	4	4	4	4	4	4	4
2	39	1	1	4	3420	3	1	2	2	2	2	2	2	2	2	2	2	2	2	2	2	1	2	2	2	1	2	2	2	2	2	2	2	4	4	3	3	4	3	3	3	3	3	3	2	4	3	3	3
2	36	2	1	4	3400	3	1	2	2	2	2	2	2	2	2	2	2	2	2	2	1	1	2	2	2	2	2	2	2	2	2	2	2	4	4	4	3	3	4	4	4	4	4	4	1	4	3	3	4
2	41	1	4	4	8000	3	1	2	2	2	2	2	2	2	2	2	2	2	2	2	2	2	2	2	2	2	2	2	2	2	2	2	2	4	4	4	4	4	4	3	4	1	4	4	4	4	4	4	4
2	40	2	1	4	3000	3	1	2	2	2	2	2	1	2	2	1	1	2	2	2	1	1	2	2	2	2	2	2	2	2	2	2	2	4	4	4	3	4	4	4	4	3	3	3	2	3	3	3	3
2	50	2	1	4	5000	3	1	2	2	1	2	2	1	2	2	2	1	2	1	2	1	1	2	2	2	2	2	1	1	2	2	2	2	3	3	3	3	3	3	3	3	3	3	2	2	3	3	3	3
2	48	1	1	4	14000	3	1	2	2	2	2	2	2	2	2	1	1	2	1	2	1	1	2	2	2	1	2	2	2	2	2	2	1	4	4	4	4	4	4	4	2	3	3	2	3	2	3	3	3
2	45	1	1	4	5000	3	1	1	1	1	2	1	1	2	2	1	1	1	1	1	2	2	2	2	2	2	2	2	2	2	2	2	2	4	4	4	4	4	3	3	3	3	3	3	2	3	3	3	3
2	45	1	1	4	1000	4	2	1	1	1	1	1	1	1	1	1	1	2	2	2	1	2	2	2	2	1	2	2	2	2	2	2	2	4	4	4	4	4	4	4	4	4	4	4	4	4	4	4	4
2	50	1	1	4	13000	4	1	2	2	2	2	2	2	2	2	2	2	2	2	2	2	2	2	2	2	2	2	2	2	2	2	2	2	3	3	3	3	3	3	3	3	3	3	3	2	3	3	3	3
2	41	2	1	4	16000	3	1	2	2	2	2	2	2	2	2	1	2	2	2	2	2	2	2	2	2	1	2	2	2	2	2	2	2	4	4	4	4	4	4	4	3	4	3	3	2	3	3	3	3
[truncated: 76 more columns]
